# Supplementary material for: Advances in Naturally and Synthetically Derived Bioactive Sesquiterpenes and Their Derivatives: Applications in Targeting Cancer and Neurodegenerative Diseases
Source: Molecules. 2025 Nov 5;30(21):4302. doi: 10.3390/molecules30214302 (PMC12609730; doi:10.3390/molecules30214302)
Supplement: Supplementary file 1 [file molecules-30-04302-s001.zip]

Archive with 1 entries (1 files):
- molecules-3922046-supplementary.pdf
